# Supplementary material for: Selection and validation of reference genes for quantitative real-time PCR in the green microalgae Tetraselmis chui
Source: PLoS One. 2021 Jan 14;16(1):e0245495. doi: 10.1371/journal.pone.0245495 (PMC7808622; doi:10.1371/journal.pone.0245495)
Supplement: S3 Table — Data are presented for each of the candidate reference genes. (XLSX) [file pone.0245495.s009.xlsx]

## Sheet: Sheet1
	EFL	RPL32	RPS10	ACT	aTUB-1	aTUB-2	bTUB	ALD	KAS	rbcL	18S	GAPDH	cdkA	UBCE	PGK	His2A	eIF2-1	eIF2-2
OUT_GP PBR1 D1	17.2023	18.3945	20.0538	23.1516	19.1233	23.7243	21.7554	22.3069	23.7525	13.8273	12.2189	28.3993	25.836	23.1882	24.1506	23.0673	27.3665	25.9392
OUT_GP PBR2 D1	17.0036	19.1343	19.87	23.1391	19.1533	23.9194	22.0674	22.6669	23.6642	14.2325	12.2342	28.3573	26.077	23.5986	24.1964	23.8058	27.4627	25.6435
OUT_GP PBR3 D1	17.2746	19.0122	20.4304	23.3211	19.3143	23.6933	21.8287	23.3376	24.7944	14.0327	12.5559	29.1839	25.8262	23.3111	25.5167	23.0501	27.7725	26.2255
OUT_GP PBR1 D4	16.5981	17.7937	18.2091	21.668	20.3713	25.2207	22.5305	21.7124	22.7855	12.2388	10.4007	25.8715	25.2844	23.0583	20.5607	21.9474	27.4172	25.4395
OUT_GP PBR2 D4	15.9206	17.7068	18.2827	21.7776	20.7103	25.0448	22.523	20.9767	22.5435	12.357	10.3959	25.9539	25.2076	23.0546	19.6988	22.0716	27.0709	25.491
OUT_GP PBR3 D4	16.361	18.3593	18.772	22.8098	20.7137	24.9363	23.3039	22.0315	23.0189	12.5045	11.2904	26.0139	25.8945	23.3595	20.8876	22.4105	28.0611	26.2416
OUT_GP PBR1 D7	16.0765	17.3669	18.2417	21.6397	18.91	24.4824	21.3182	21.051	22.0324	12.2887	10.759	25.0955	24.0898	21.4769	19.4569	22.4376	29.9061	25.8009
OUT_GP PBR2 D7	16.5038	17.7211	18.5151	22.0614	20.1109	24.7004	22.2229	21.5869	22.839	12.2455	11.0985	26.3992	24.851	23.4315	20.2335	21.9246	29.748	25.5202
OUT_GP PBR3 D7	16.0291	17.165	18.2612	21.9683	19.685	24.0606	22.0865	21.2602	22.8584	12.3792	10.8029	25.764	24.6885	22.8352	20.0359	21.4917	29.7901	25.0608
OUT_GP PBR1 D11	16.222	18.2911	18.3374	21.5504	18.9815	24.1829	21.1034	21.322	22.6207	12.3857	9.69139	25.6195	25.0379	21.8811	20.4176	23.4395	28.6234	26.0507
OUT_GP PBR2 D11	15.7309	17.4421	17.9898	22.3391	18.6297	22.7509	20.8355	21.1442	22.8608	12.1542	9.97455	25.6909	25.0479	22.3002	20.4039	22.3065	28.9084	25.2479
OUT_GP PBR3 D11	16.1171	17.5753	18.1795	22.4382	19.6353	23.1072	21.4088	21.2909	23.1874	11.7427	9.38695	25.7986	25.2694	22.9434	20.2477	22.4636	29.1739	25.4931
OUT_GP PBR1 D18	17.3412	18.4434	20.2484	24.0803	21.1958	26.6764	23.7271	23.2195	24.998	12.1143	11.9694	27.8324	26.5692	22.7671	22.2928	24.3058	32.2887	29.3452
OUT_GP PBR2 D18	17.5777	18.7259	19.7154	24.3921	20.7493	23.9545	23.4235	23.9211	25.5582	11.6293	11.6743	29.0401	26.4306	23.8317	22.7044	22.8657	32.0354	27.2419
OUT_GP PBR3 D18	17.5808	18.4047	20.1956	24.0076	21.3548	25.1902	23.62	23.9549	25.6644	11.9449	12.1785	28.9033	27.0479	23.5521	22.6649	22.7487	32.1215	28.0729
OUT_DC PBR1 7:00 a.m.	16.3489	18.1754	19.1216	23.0586	20.0001	26.1568	23.5148	22.1109	22.1048	13.2327	11.5814	25.7986	26.4326	23.5285	20.3082	23.7604	25.319	24.9602
OUT_DC PBR2 7:00 a.m.	16.211	17.8581	19.0015	22.9947	20.5011	25.9906	23.8017	21.9441	22.088	12.9631	11.1386	25.9721	26.3242	23.4029	20.1801	23.7168	25.5488	25.0669
OUT_DC PBR3 7:00 a.m.	15.8698	17.9457	18.3033	22.4457	19.9589	25.2171	23.1355	21.262	21.2847	12.4384	10.9952	25.1437	25.7483	23.2162	19.3485	23.5218	24.5053	24.3864
OUT_DC PBR1 10:00 a.m.	16.0801	17.6265	18.5491	20.5726	16.7716	24.5009	19.2654	18.9187	21.59	12.2709	11.1571	24.8526	22.9377	21.2561	17.7167	22.0406	24.5722	24.1101
OUT_DC PBR2 10:00 a.m.	15.9622	17.5549	17.9117	20.1059	17.0028	26.3149	19.2292	19.0135	21.1128	11.5757	9.1121	24.5927	22.8027	21.0699	17.2866	22.0402	23.9981	23.1039
OUT_DC PBR3 10:00 a.m.	15.4792	17.3664	18.3154	20.1806	16.953	25.8412	19.9932	19.3966	21.6155	12.0108	9.54827	24.9284	22.8683	21.0187	17.725	21.7177	24.1886	23.3118
OUT_DC PBR1 1:00 p.m.	15.2283	17.9244	18.1651	22.5155	19.4246	24.2697	21.3025	21.2337	22.9076	12.9114	11.3104	24.898	24.7768	22.9063	20.4637	22.5306	28.1771	24.794
OUT_DC PBR2 1:00 p.m.	15.8173	17.6092	18.1216	22.3882	19.1369	23.9851	21.8186	21.1645	22.9769	12.8616	11.1228	25.2434	25.1253	22.9544	20.3799	22.5661	28.0179	25.1336
OUT_DC PBR3 1:00 p.m.	16.0635	17.8559	18.1874	22.3231	20.8399	25.0922	22.5899	21.4771	23.1762	12.8383	11.2089	25.7398	25.4756	23.2265	20.3005	23.0611	27.8392	25.0614
OUT_DC PBR1 4:00 p.m.	16.2222	17.6824	18.2754	21.7062	18.3689	23.1982	20.5488	20.6461	23.5913	12.9126	11.0233	25.1137	24.4673	22.5941	19.9895	20.7079	28.5745	24.2905
OUT_DC PBR2 4:00 p.m.	16.1889	17.7735	18.4023	21.6559	17.8777	22.9102	20.119	20.7636	24.8252	12.2893	11.1138	25.6537	24.556	22.5761	21.0081	20.3513	29.6482	24.4076
OUT_DC PBR3 4:00 p.m.	16.6165	18.1154	18.7856	20.9684	17.7414	23.3107	20.2201	21.2383	24.3417	12.5773	9.52772	25.3957	24.335	22.7078	21.18	20.6438	29.2229	24.586
OUT_DC PBR1 7:00 p.m.	16.0245	17.611	18.456	21.6819	18.1937	25.0423	21.2612	22.3053	23.8107	12.4823	9.74913	25.9626	25.1386	22.8584	24.3759	22.1967	26.8667	24.1337
OUT_DC PBR2 7:00 p.m.	16.2037	18.2736	18.802	22.6362	18.6078	25.7479	21.9407	22.9609	24.2282	12.6532	10.082	26.2828	25.7355	22.9476	25.0879	22.2637	27.2113	25.1051
OUT_DC PBR3 7:00 p.m.	15.801	17.8156	18.6891	21.5165	18.2393	25.2085	21.4498	22.6986	24.1871	12.4453	10.7831	26.4073	25.0714	23.1803	24.5139	21.8214	27.5498	24.5263
IND F1 D1	15.7021	17.1659	17.8283	20.8038	19.0545	22.5682	20.8842	21.1942	20.7556	12.2993	10.9045	24.6903	24.7645	22.5058	20.1754	21.9461	26.1864	24.4386
IND F2 D1	16.409	17.9397	17.8952	20.7119	19.4426	22.8025	20.8685	21.2521	20.6909	12.3276	10.2697	24.6507	24.8877	22.503	20.3546	22.4905	26.155	24.7211
IND F3 D1	15.9772	17.1966	17.7467	21.0146	18.7358	22.3072	20.8698	21.3511	20.6079	11.9828	10.5795	24.2849	24.7248	22.3298	20.0884	22.2049	25.9341	24.5209
IND F1 D4	16.1895	17.3578	18.4173	22.32	19.3893	23.2236	22.0514	21.4392	22.0804	12.933	12.067	24.2255	25.2255	23.4234	21.0643	23.5394	26.2825	25.1399
IND F2 D4	16.1424	16.8969	18.186	22.5087	19.0606	22.9768	21.4338	20.9624	22.0203	12.1795	10.6662	23.8803	24.6278	22.6294	20.8667	23.1323	26.1668	24.5153
IND F3 D4	15.9554	17.6862	18.4081	22.4442	19.1509	23.0529	21.6939	20.8427	21.6377	12.269	11.3663	23.7977	25.1223	23.0907	20.7172	23.6543	26.1924	25.1853
IND F1 D7	15.7808	17.8076	18.762	22.0223	19.1189	23.0547	22.0169	20.6315	22.5662	12.872	11.4815	23.7732	25.1283	23.0842	21.559	23.3173	26.333	24.7468
IND F2 D7	15.9191	17.9998	19.0583	22.3782	19.445	23.9784	22.8374	21.1395	22.6657	13.0299	11.3635	23.8348	25.2686	23.3292	21.6165	23.8678	26.7085	25.2762
IND F3 D7	16.2934	18.6598	19.4497	22.955	19.6627	23.9143	22.7705	21.4209	23.2926	13.2167	11.8625	23.9861	26.0926	23.9095	22.5875	23.7129	27.1988	25.5586
IND F1 D10	17.0119	18.8403	20.5968	23.5925	20.0325	23.8666	23.5448	21.5353	25.3948	14.5275	12.9512	24.1138	26.0049	24.1453	24.8844	24.0918	27.5764	25.5066
IND F2 D10	16.3096	17.2935	19.1746	21.7909	19.1348	23.1815	22.6128	20.4828	23.2836	13.7665	11.7586	23.5428	25.2934	23.4008	22.2305	24.491	26.7427	24.7308
IND F3 D10	16.399	18.3706	19.2302	23.3474	19.4137	23.4082	23.0223	20.9773	25.1194	14.0393	12.708	23.3932	25.607	23.5434	25.2561	24.0698	27.1798	24.8398
IND F1 D13	16.1506	18.1455	19.5271	22.8881	18.9773	23.1923	23.1014	20.8902	25.5852	14.5279	12.6718	23.3037	25.0944	23.2968	26.211	22.4365	26.7622	24.0475
IND F2 D13	16.2596	17.6585	19.6369	22.9103	19.3966	23.0166	23.298	21.4383	24.704	14.3462	12.3299	23.3138	25.6315	23.5803	23.9194	23.5343	27.2596	24.7498
IND F3 D13	16.2237	17.8327	19.7024	22.9035	19.2347	23.1658	23.1892	21.0569	25.321	14.4609	12.5208	23.2646	25.4408	23.6249	24.4772	22.7764	27.1138	24.9732
